# Supplementary material for: Simultaneous, Quantitative Detection of Four Common Vibrio Species by Microfluidic Chamber-Based Digital PCR in Aquatic Products
Source: Foods. 2026 Jul 19;15(14):2547. doi: 10.3390/foods15142547 (PMC13407433; doi:10.3390/foods15142547)
Supplement: Supplementary file 1 [file foods-15-02547-s001.zip]

Archive with 1 entries (1 files):
- foods-4401567-supplementary.pdf
